# Supplementary material for: iTRAQ-Based Proteomic Analysis Reveals Several Strategies to Cope with Drought Stress in Maize Seedlings
Source: Int J Mol Sci. 2019 Nov 26;20(23):5956. doi: 10.3390/ijms20235956 (PMC6928945; doi:10.3390/ijms20235956)
Supplement: Supplementary file 1 [file ijms-20-05956-s001.zip]

Archive with 4 entries (4 files):
- Fig S1 KEGG.tif
- Table S1 and S2 Changes in leaf length after drought treatment.docx
- Table S3.xlsx
- Table S4 KEGG.xlsx
