# Supplementary material for: iTRAQ-Based Proteomic Analysis Reveals Several Strategies to Cope with Drought Stress in Maize Seedlings
Source: Int J Mol Sci. 2019 Nov 26;20(23):5956. doi: 10.3390/ijms20235956 (PMC6928945; doi:10.3390/ijms20235956)
Supplement: Supplementary file 1 [file ijms-20-05956-s001.zip › Table S3.xlsx]

## Sheet: Sheet1
Table S3 Information of drought-responsive DAPS in maize seedlings
Accession #	FC(Drought/CK)	Unused	Total	% Cov	Peptides(95%)	Name	Species
tr|A3KLI1|A3KLI1_MAIZE	4.30881	2.35	2.39	45.2	18	Dehydrin DHN1 (RAB17) protein OS=Zea mays GN=rab17 PE=2 SV=1	MAIZE
tr|B4G1H1|B4G1H1_MAIZE	2.28671	10.93	13.11	36.9	9	Dehydrin COR410 protein OS=Zea mays PE=2 SV=1	MAIZE
tr|C4J477|C4J477_MAIZE	2.24321	22.42	22.5	46.7	20	Dehydrin OS=Zea mays GN=ZEAMMB73_708733 PE=2 SV=1	MAIZE
tr|A0A1D6F9P3|A0A1D6F9P3_MAIZE	2.06939	6.76	6.82	31.7	4	Uncharacterized protein OS=Zea mays PE=4 SV=1	MAIZE
tr|B4FKG5|B4FKG5_MAIZE	2.01644	26.54	26.61	73.9	36	Abscisic stress ripening protein 2 OS=Zea mays GN=ZEAMMB73_014905 PE=2 SV=1	MAIZE
tr|A0A1D6L313|A0A1D6L313_MAIZE	1.92525	2.07	2.08	3.9	2	Uncharacterized protein OS=Zea mays PE=4 SV=1	MAIZE
tr|B6UH30|B6UH30_MAIZE	1.92453	11.74	11.8	42.5	8	Uncharacterized protein OS=Zea mays GN=ZEAMMB73_964052 PE=2 SV=1	MAIZE
tr|A0A1D6NGH2|A0A1D6NGH2_MAIZE	1.82567	2	4	6.1	3	Uncharacterized protein OS=Zea mays PE=4 SV=1	MAIZE
tr|B4FQT5|B4FQT5_MAIZE	1.77781	2	2	6.2	1	Replication factor C subunit 2 OS=Zea mays GN=ZEAMMB73_908049 PE=2 SV=1	MAIZE
tr|A0A1D6EB22|A0A1D6EB22_MAIZE	1.76909	27.88	27.95	61.3	39	Uncharacterized protein OS=Zea mays PE=4 SV=1	MAIZE
tr|B6SP75|B6SP75_MAIZE	1.75443	2	2	22.8	1	Uncharacterized protein OS=Zea mays GN=ZEAMMB73_511110 PE=2 SV=1	MAIZE
tr|B6U1I6|B6U1I6_MAIZE	1.69764	1.96	2	11.5	1	B-cell receptor-associated protein 31-like containing protein OS=Zea mays PE=2 SV=1	MAIZE
tr|B6T903|B6T903_MAIZE	1.66753	2	19.69	68.1	34	Nascent polypeptide-associated complex alpha subunit-like protein OS=Zea mays PE=2 SV=1	MAIZE
tr|B4FD93|B4FD93_MAIZE	1.66561	4.52	7.42	33.7	5	Uncharacterized protein OS=Zea mays PE=2 SV=1	MAIZE
tr|A0A1D6JKW8|A0A1D6JKW8_MAIZE	1.63821	5.96	6.1	43.9	4	Uncharacterized protein OS=Zea mays PE=4 SV=1	MAIZE
tr|K7W7R1|K7W7R1_MAIZE	1.62786	8.4	8.48	13.9	5	Homogentisate 1,2-dioxygenase OS=Zea mays GN=ZEAMMB73_295914 PE=4 SV=1	MAIZE
tr|B6SSH9|B6SSH9_MAIZE	1.6191	25.78	25.83	57.1	30	Extracellular ribonuclease LE OS=Zea mays PE=2 SV=1	MAIZE
tr|A0A1D6JYM2|A0A1D6JYM2_MAIZE	1.60668	30.93	31.01	36.7	25	Uncharacterized protein OS=Zea mays PE=4 SV=1	MAIZE
tr|A0A1D6PD99|A0A1D6PD99_MAIZE	1.59074	14.54	26.55	65.8	22	Uncharacterized protein OS=Zea mays PE=4 SV=1	MAIZE
tr|A0A1D6QU75|A0A1D6QU75_MAIZE	1.58904	2	2	4.3	1	Uncharacterized protein OS=Zea mays PE=4 SV=1	MAIZE
tr|A0A1D6LSN2|A0A1D6LSN2_MAIZE	1.58462	14.29	15.23	51.6	9	Uncharacterized protein OS=Zea mays PE=4 SV=1	MAIZE
tr|A0A1D6PTR2|A0A1D6PTR2_MAIZE	1.58213	2	14.91	33.2	10	Uncharacterized protein OS=Zea mays PE=4 SV=1	MAIZE
tr|K7VRW6|K7VRW6_MAIZE	1.57963	2	2	10.7	1	Uncharacterized protein OS=Zea mays GN=ZEAMMB73_105347 PE=4 SV=1	MAIZE
tr|C4J9M0|C4J9M0_MAIZE	1.57499	2	2.09	6.2	1	Uncharacterized protein OS=Zea mays PE=2 SV=1	MAIZE
tr|B4G019|B4G019_MAIZE	1.57126	16.08	17.47	45.3	13	Uncharacterized protein OS=Zea mays PE=2 SV=1	MAIZE
tr|A0A1D6HZB8|A0A1D6HZB8_MAIZE	1.55415	4	4	18.3	3	Uncharacterized protein OS=Zea mays PE=4 SV=1	MAIZE
tr|B6SMJ6|B6SMJ6_MAIZE	1.54052	2	2	3.3	1	Glutathione S-transferase GSTU6 OS=Zea mays PE=2 SV=1	MAIZE
tr|B4G1V7|B4G1V7_MAIZE	1.52109	31.23	31.31	97	45	Uncharacterized protein OS=Zea mays GN=ZEAMMB73_256762 PE=2 SV=1	MAIZE
tr|A0A1D6LP96|A0A1D6LP96_MAIZE	1.51832	2.78	2.9	31.8	4	Uncharacterized protein OS=Zea mays PE=4 SV=1	MAIZE
tr|B4FB54|B4FB54_MAIZE	1.51785	7.64	7.81	74	11	Non-specific lipid-transfer protein OS=Zea mays PE=2 SV=1	MAIZE
tr|C0PPB8|C0PPB8_MAIZE	1.51045	1.83	2	5.8	1	Uncharacterized protein OS=Zea mays PE=2 SV=1	MAIZE
tr|K7V6R8|K7V6R8_MAIZE	1.49147	2.15	2.17	24.8	2	Uncharacterized protein OS=Zea mays GN=ZEAMMB73_910251 PE=4 SV=1	MAIZE
sp|P23346|SODC5_MAIZE	1.48615	4	10	59.2	21	Superoxide dismutase [Cu-Zn] 4AP OS=Zea mays GN=SODCC.2 PE=2 SV=2	MAIZE
tr|B6TFN4|B6TFN4_MAIZE	1.48546	2	2.01	26.7	6	Uncharacterized protein OS=Zea mays PE=2 SV=1	MAIZE
tr|A0A1D6KZ34|A0A1D6KZ34_MAIZE	1.4815	7.63	7.73	34.8	5	Uncharacterized protein OS=Zea mays PE=4 SV=1	MAIZE
tr|A0A1D6HA45|A0A1D6HA45_MAIZE	1.48063	5.29	5.4	23.8	3	Uncharacterized protein OS=Zea mays PE=4 SV=1	MAIZE
tr|A0A1D6P3C1|A0A1D6P3C1_MAIZE	1.4758	2	8	23.4	7	Uncharacterized protein OS=Zea mays PE=4 SV=1	MAIZE
tr|C0HE67|C0HE67_MAIZE	1.46806	2	2.01	9.3	1	Uncharacterized protein OS=Zea mays PE=2 SV=1	MAIZE
tr|B4FYW4|B4FYW4_MAIZE	1.45837	2	2.47	22.7	2	Ferredoxin-3 OS=Zea mays GN=ZEAMMB73_522144 PE=2 SV=1	MAIZE
tr|B4FV91|B4FV91_MAIZE	1.45761	6	6.01	51.7	10	Uncharacterized protein OS=Zea mays PE=2 SV=1	MAIZE
tr|B4F9B4|B4F9B4_MAIZE	1.45282	1.62	1.8	5.6	1	Calcineurin B-like protein OS=Zea mays GN=CBL1 PE=2 SV=1	MAIZE
tr|K7TNM4|K7TNM4_MAIZE	1.44975	8.93	10.61	32.8	8	Uncharacterized protein OS=Zea mays GN=ZEAMMB73_173182 PE=4 SV=1	MAIZE
tr|A0A1D6NW49|A0A1D6NW49_MAIZE	1.44954	2.85	3.03	33.6	3	Uncharacterized protein OS=Zea mays PE=4 SV=1	MAIZE
tr|B6SIK2|B6SIK2_MAIZE	1.44823	3.01	3.17	24	3	Dehydrin 13 OS=Zea mays PE=2 SV=1	MAIZE
tr|C0PBY7|C0PBY7_MAIZE	1.44822	16.71	17	45.8	13	Nucleoside diphosphate kinase OS=Zea mays PE=2 SV=1	MAIZE
tr|K7W104|K7W104_MAIZE	1.43981	2	2	6.6	1	2-methoxy-6-polyprenyl-1,4-benzoquinol methylase, mitochondrial OS=Zea mays GN=COQ5 PE=3 SV=1	MAIZE
tr|B4FBD6|B4FBD6_MAIZE	1.43906	3.45	3.66	12.2	3	Ribonuclease 3 OS=Zea mays PE=2 SV=1	MAIZE
tr|B6SGP7|B6SGP7_MAIZE	1.43724	25.73	25.79	67.8	98	Non-specific lipid-transfer protein OS=Zea mays GN=ZEAMMB73_524843 PE=2 SV=1	MAIZE
tr|B4FRU4|B4FRU4_MAIZE	1.42949	12.03	12.17	28.5	8	Uncharacterized protein OS=Zea mays PE=2 SV=1	MAIZE
tr|A0A1D6IMH2|A0A1D6IMH2_MAIZE	1.42827	6	6.01	11.3	5	Uncharacterized protein OS=Zea mays PE=4 SV=1	MAIZE
tr|K7U6V4|K7U6V4_MAIZE	1.41665	8.45	8.56	21.5	8	Uncharacterized protein (Fragment) OS=Zea mays GN=ZEAMMB73_768040 PE=4 SV=1	MAIZE
tr|C4J410|C4J410_MAIZE	1.41126	10.43	58.23	59.4	59	Heat shock protein1 OS=Zea mays GN=ZEAMMB73_501274 PE=2 SV=1	MAIZE
tr|B6SMQ8|B6SMQ8_MAIZE	1.40929	2.66	2.77	46	2	Uncharacterized protein OS=Zea mays PE=2 SV=1	MAIZE
tr|B4FN06|B4FN06_MAIZE	1.40721	8.18	8.21	46.9	5	Programmed cell death protein 5 OS=Zea mays GN=ZEAMMB73_394052 PE=2 SV=1	MAIZE
tr|K7VH40|K7VH40_MAIZE	1.4048	6.09	12.17	41.7	7	Flavoprotein wrbA OS=Zea mays GN=ZEAMMB73_214558 PE=3 SV=1	MAIZE
tr|B6U534|B6U534_MAIZE	1.40439	11.15	11.38	23.5	9	Photosystem I reaction center subunit V OS=Zea mays PE=2 SV=1	MAIZE
tr|A0A1D6E366|A0A1D6E366_MAIZE	1.40422	1.87	2.18	17.7	2	Uncharacterized protein OS=Zea mays PE=4 SV=1	MAIZE
tr|A0A1D6L6U6|A0A1D6L6U6_MAIZE	1.39866	11.11	11.81	44.2	7	Uncharacterized protein OS=Zea mays PE=4 SV=1	MAIZE
sp|P24993|PSBH_MAIZE	1.39321	7.3	7.44	42.5	20	Photosystem II reaction center protein H OS=Zea mays GN=psbH PE=1 SV=2	MAIZE
tr|O49010|O49010_MAIZE	1.38579	33.23	33.31	57.9	24	Herbicide safener binding protein OS=Zea mays GN=SBP1 PE=2 SV=1	MAIZE
tr|B4FRC8|B4FRC8_MAIZE	1.38472	27.82	27.99	56.5	49	Fruit protein PKIWI502 OS=Zea mays PE=2 SV=1	MAIZE
tr|A0A1D6LHK0|A0A1D6LHK0_MAIZE	1.38371	4.53	4.58	38.9	5	Uncharacterized protein OS=Zea mays PE=4 SV=1	MAIZE
tr|B6TVC7|B6TVC7_MAIZE	1.37949	2.88	2.98	19.4	2	Ferredoxin OS=Zea mays PE=2 SV=1	MAIZE
tr|B4F957|B4F957_MAIZE	1.37846	29.62	29.67	60.5	16	Uncharacterized protein OS=Zea mays PE=2 SV=1	MAIZE
tr|B7ZYV4|B7ZYV4_MAIZE	1.37181	62.41	62.41	56.5	65	Arginine decarboxylase OS=Zea mays GN=ZEAMMB73_187311 PE=2 SV=1	MAIZE
tr|C0P4Y9|C0P4Y9_MAIZE	1.37089	2.27	2.3	25	2	Uncharacterized protein OS=Zea mays PE=2 SV=1	MAIZE
tr|B7ZY29|B7ZY29_MAIZE	1.37069	3.06	4	24.4	3	Uncharacterized protein OS=Zea mays PE=2 SV=1	MAIZE
tr|K7U3I3|K7U3I3_MAIZE	1.36924	3.3	3.41	11.3	2	Ethylene response protein OS=Zea mays GN=ZEAMMB73_691544 PE=4 SV=1	MAIZE
tr|B6TH55|B6TH55_MAIZE	1.36818	33.47	33.54	62.6	277	Photosystem I reaction center subunit IV A OS=Zea mays PE=2 SV=1	MAIZE
tr|B4FLE3|B4FLE3_MAIZE	1.36374	2	2.04	20.5	1	Prostaglandin E synthase 3 OS=Zea mays PE=2 SV=1	MAIZE
tr|B6SPA1|B6SPA1_MAIZE	1.36054	4.67	4.76	49.3	3	Cytochrome b-c1 complex subunit 6 OS=Zea mays PE=2 SV=1	MAIZE
sp|A5H453|PER42_MAIZE	1.35752	14.07	15.39	44.2	26	Peroxidase 42 OS=Zea mays GN=PER42 PE=2 SV=1	MAIZE
sp|Q9FQA3|GST23_MAIZE	1.35623	2.31	2.42	12.2	2	Glutathione transferase GST 23 OS=Zea mays PE=2 SV=1	MAIZE
tr|B6SLX1|B6SLX1_MAIZE	1.35598	17.02	17.23	70.4	10	Chaperonin OS=Zea mays PE=2 SV=1	MAIZE
tr|A0A1D6IZQ8|A0A1D6IZQ8_MAIZE	1.34993	11.77	11.87	76.4	10	Uncharacterized protein OS=Zea mays PE=4 SV=1	MAIZE
tr|A0A1D6F9G8|A0A1D6F9G8_MAIZE	1.34899	5.17	5.34	58.2	4	Uncharacterized protein OS=Zea mays PE=4 SV=1	MAIZE
tr|Q6R9D5|Q6R9D5_MAIZE	1.34895	2	2	3.4	1	Cytochrome b OS=Zea mays GN=cob PE=3 SV=1	MAIZE
tr|B4FHK4|B4FHK4_MAIZE	1.34644	52.04	52.09	69.5	82	Uncharacterized protein OS=Zea mays PE=2 SV=1	MAIZE
tr|A0A1D6HY75|A0A1D6HY75_MAIZE	1.34601	11.31	32.61	64.7	283	Uncharacterized protein OS=Zea mays PE=4 SV=1	MAIZE
tr|B4G1K9|B4G1K9_MAIZE	1.34514	5.79	9.68	23.9	9	Photosystem I reaction center subunit V OS=Zea mays PE=2 SV=1	MAIZE
tr|B6U5I0|B6U5I0_MAIZE	1.34492	3.56	5.74	47	4	Mitochondrial import inner membrane translocase subunit Tim10 OS=Zea mays PE=2 SV=1	MAIZE
tr|B6TGD4|B6TGD4_MAIZE	1.34487	12.04	12.04	54.2	8	Uncharacterized protein OS=Zea mays GN=ZEAMMB73_677361 PE=2 SV=1	MAIZE
tr|C4J6E4|C4J6E4_MAIZE	1.34324	2	13.33	52	28	Peroxidase OS=Zea mays PE=2 SV=1	MAIZE
tr|B6SQL3|B6SQL3_MAIZE	1.33983	9.85	9.91	83	9	Uncharacterized protein OS=Zea mays PE=2 SV=1	MAIZE
tr|K7U5W7|K7U5W7_MAIZE	1.33969	3.11	3.4	26.2	4	Uncharacterized protein OS=Zea mays GN=ZEAMMB73_996694 PE=4 SV=1	MAIZE
tr|B6SLJ2|B6SLJ2_MAIZE	1.33908	2	2	32.5	1	Mitochondrial import inner membrane translocase subunit Tim8 OS=Zea mays PE=2 SV=1	MAIZE
tr|B4FFU4|B4FFU4_MAIZE	1.33858	2	2	16.4	1	Uncharacterized protein OS=Zea mays PE=2 SV=1	MAIZE
tr|B6THA1|B6THA1_MAIZE	1.336	11.51	11.76	66.4	8	Grx_C2.2-glutaredoxin subgroup I OS=Zea mays PE=2 SV=1	MAIZE
tr|C0HGL2|C0HGL2_MAIZE	1.33498	2	8.27	8.7	4	Uncharacterized protein OS=Zea mays PE=2 SV=1	MAIZE
tr|B6TJH8|B6TJH8_MAIZE	1.33481	4	4	12.1	2	Mitochondrial glycoprotein OS=Zea mays PE=2 SV=1	MAIZE
tr|B4FI05|B4FI05_MAIZE	1.33466	4	4.92	16.8	3	Ferredoxin--NADP reductase OS=Zea mays PE=2 SV=1	MAIZE
tr|A0A1D6JR11|A0A1D6JR11_MAIZE	1.33035	5.93	6.27	33.9	3	Uncharacterized protein OS=Zea mays PE=4 SV=1	MAIZE
tr|B6TZ91|B6TZ91_MAIZE	1.32931	2	2	6.5	1	Esterase OS=Zea mays GN=ZEAMMB73_198775 PE=2 SV=1	MAIZE
tr|A0A1D6K2D8|A0A1D6K2D8_MAIZE	1.32559	16.17	21.26	23.3	14	Uncharacterized protein OS=Zea mays PE=4 SV=1	MAIZE
tr|B6T5U0|B6T5U0_MAIZE	1.32528	6.18	8.23	39.8	9	Uncharacterized protein OS=Zea mays PE=2 SV=1	MAIZE
tr|B6TEX6|B6TEX6_MAIZE	1.32473	10.51	10.55	69.8	11	Cytochrome b-c1 complex subunit 7 OS=Zea mays PE=2 SV=1	MAIZE
tr|K7TI82|K7TI82_MAIZE	1.32106	2	2	2	1	C3H transcription factor OS=Zea mays GN=C3H24 PE=2 SV=1	MAIZE
tr|K7V2H9|K7V2H9_MAIZE	1.31919	2	2.03	24.6	2	Uncharacterized protein OS=Zea mays GN=ZEAMMB73_301701 PE=4 SV=1	MAIZE
tr|B6SNM4|B6SNM4_MAIZE	1.31854	2	4.04	39.3	3	Protein transport protein Sec61 beta subunit OS=Zea mays GN=ZEAMMB73_038352 PE=2 SV=1	MAIZE
tr|A0A1D6HJU1|A0A1D6HJU1_MAIZE	1.3182	2.1	3.2	19.2	2	Uncharacterized protein OS=Zea mays PE=4 SV=1	MAIZE
tr|B4FJ31|B4FJ31_MAIZE	1.31589	2	2	20.9	1	Small nuclear ribonucleoprotein F OS=Zea mays GN=ZEAMMB73_873424 PE=2 SV=1	MAIZE
tr|A0A1D6HP31|A0A1D6HP31_MAIZE	1.31537	2	2	5.3	1	Uncharacterized protein OS=Zea mays PE=4 SV=1	MAIZE
tr|A0A1D6N1P8|A0A1D6N1P8_MAIZE	1.31514	2	2.03	9.3	1	Uncharacterized protein OS=Zea mays PE=4 SV=1	MAIZE
tr|A0A1D6HRU2|A0A1D6HRU2_MAIZE	1.3145	4.03	4.03	30.5	3	Uncharacterized protein OS=Zea mays PE=4 SV=1	MAIZE
tr|A0A1D6LZP8|A0A1D6LZP8_MAIZE	1.31336	15.63	15.69	44.6	8	Uncharacterized protein OS=Zea mays PE=4 SV=1	MAIZE
tr|B4FT31|B4FT31_MAIZE	1.31012	24.28	24.29	82.7	14	Dehydroascorbate reductase OS=Zea mays GN=DHAR3 PE=2 SV=1	MAIZE
tr|B6T144|B6T144_MAIZE	1.30539	3.53	3.76	39.1	3	B12D protein OS=Zea mays PE=2 SV=1	MAIZE
tr|B4FN24|B4FN24_MAIZE	1.30309	8.32	8.35	71	21	Peroxiredoxin-5 OS=Zea mays GN=ZEAMMB73_584172 PE=2 SV=1	MAIZE
tr|B6STG2|B6STG2_MAIZE	1.30216	16.81	16.98	42.9	20	Photosystem I reaction center subunit XI OS=Zea mays PE=2 SV=1	MAIZE
tr|B6TDB5|B6TDB5_MAIZE	1.30134	3.01	3.12	22.8	2	17.4 kDa class I heat shock protein 3 OS=Zea mays PE=2 SV=1	MAIZE
tr|B4FQS5|B4FQS5_MAIZE	1.30094	4.02	6	21.2	4	36.4 kDa proline-rich protein OS=Zea mays PE=2 SV=1	MAIZE
tr|B4FU07|B4FU07_MAIZE	0.769644	2.01	2.02	14.2	1	Uncharacterized protein OS=Zea mays PE=2 SV=1	MAIZE
tr|A0A1D6DT56|A0A1D6DT56_MAIZE	0.769575	21.6	31.44	55	16	Uncharacterized protein OS=Zea mays PE=4 SV=1	MAIZE
tr|C4JBA7|C4JBA7_MAIZE	0.768863	2	2	5.5	1	Uncharacterized protein OS=Zea mays PE=2 SV=1	MAIZE
sp|P06586|RR3_MAIZE	0.767212	4.78	5.14	29.5	3	30S ribosomal protein S3, chloroplastic OS=Zea mays GN=rps3 PE=3 SV=1	MAIZE
tr|A0A1D6N5T1|A0A1D6N5T1_MAIZE	0.76715	4.32	4.63	10.2	3	Uncharacterized protein OS=Zea mays PE=4 SV=1	MAIZE
tr|K7V5H2|K7V5H2_MAIZE	0.766781	2	2	7.1	1	Copper ion binding protein OS=Zea mays GN=ZEAMMB73_160386 PE=4 SV=1	MAIZE
sp|P04966|PSAA_MAIZE	0.765619	11.25	11.66	12.9	9	Photosystem I P700 chlorophyll a apoprotein A1 OS=Zea mays GN=psaA PE=3 SV=1	MAIZE
tr|B4FET7|B4FET7_MAIZE	0.765575	2.71	2.92	11.8	2	Uncharacterized protein OS=Zea mays PE=2 SV=1	MAIZE
tr|J7LC26|J7LC26_MAIZE	0.765544	8.56	11.55	40.8	7	Ribosomal protein S10 OS=Zea mays PE=2 SV=1	MAIZE
tr|B4G058|B4G058_MAIZE	0.765538	2.02	2.02	7.6	1	Uncharacterized protein OS=Zea mays PE=2 SV=1	MAIZE
tr|B4FSU1|B4FSU1_MAIZE	0.764662	2.59	2.64	14.9	2	Transmembrane emp24 domain-containing protein 10 OS=Zea mays PE=2 SV=1	MAIZE
tr|C0P5V6|C0P5V6_MAIZE	0.763962	10	10.05	19.2	5	Transferase OS=Zea mays GN=ZEAMMB73_996866 PE=2 SV=1	MAIZE
tr|A0A1D6PSX8|A0A1D6PSX8_MAIZE	0.761612	4	4	13.6	2	Uncharacterized protein OS=Zea mays PE=4 SV=1	MAIZE
tr|C0P3S2|C0P3S2_MAIZE	0.760444	19.26	19.38	18.9	10	Uncharacterized protein OS=Zea mays PE=2 SV=1	MAIZE
tr|B6SX84|B6SX84_MAIZE	0.759125	2.01	2.02	6.6	1	Plastid-specific ribosomal protein 6 OS=Zea mays GN=ZEAMMB73_079224 PE=2 SV=1	MAIZE
tr|A0A1D6HCT9|A0A1D6HCT9_MAIZE	0.757687	6.92	7	24	4	Uncharacterized protein OS=Zea mays PE=4 SV=1	MAIZE
tr|B4FJJ9|B4FJJ9_MAIZE	0.755819	2.01	2.02	7.5	1	ATP-dependent (S)-NAD(P)H-hydrate dehydratase OS=Zea mays GN=ZEAMMB73_290823 PE=2 SV=1	MAIZE
tr|A0A1D6QM75|A0A1D6QM75_MAIZE	0.755069	2	2.01	7.2	1	Uncharacterized protein OS=Zea mays PE=4 SV=1	MAIZE
tr|A0A1D6EC40|A0A1D6EC40_MAIZE	0.75345	2	2	6.3	1	Uncharacterized protein OS=Zea mays PE=4 SV=1	MAIZE
tr|B4G272|B4G272_MAIZE	0.751931	14	14	25	14	Non-green plastid inner envelope membrane protein OS=Zea mays GN=ZEAMMB73_571647 PE=2 SV=1	MAIZE
tr|B6TWW8|B6TWW8_MAIZE	0.750594	6.4	6.52	51.6	7	Uncharacterized protein OS=Zea mays PE=2 SV=1	MAIZE
tr|B4F939|B4F939_MAIZE	0.747762	2	2.01	9.6	1	Uncharacterized protein OS=Zea mays PE=2 SV=1	MAIZE
tr|B4F8V9|B4F8V9_MAIZE	0.74715	2	25.93	44.1	15	T-complex protein 1 subunit delta OS=Zea mays GN=ZEAMMB73_068896 PE=2 SV=1	MAIZE
tr|A0A1D6N9D6|A0A1D6N9D6_MAIZE	0.745887	4	4.02	12	3	Uncharacterized protein OS=Zea mays PE=4 SV=1	MAIZE
tr|C0PHR4|C0PHR4_MAIZE	0.74545	39.54	39.56	58.4	25	Adenosylhomocysteinase OS=Zea mays GN=ZEAMMB73_525662 PE=2 SV=1	MAIZE
tr|A0A1D6LFE1|A0A1D6LFE1_MAIZE	0.745031	3.57	4.45	13.1	4	Uncharacterized protein OS=Zea mays PE=4 SV=1	MAIZE
tr|A0A1D6DVJ7|A0A1D6DVJ7_MAIZE	0.744875	2	25.33	30.4	13	Uncharacterized protein OS=Zea mays PE=4 SV=1	MAIZE
tr|A0A1D6JKW7|A0A1D6JKW7_MAIZE	0.741312	2.16	2.29	32.2	2	Uncharacterized protein OS=Zea mays PE=4 SV=1	MAIZE
tr|A0A1D6QRT3|A0A1D6QRT3_MAIZE	0.740569	1.65	1.94	9.5	3	Uncharacterized protein OS=Zea mays PE=4 SV=1	MAIZE
tr|A0A1D6ICL3|A0A1D6ICL3_MAIZE	0.740144	28.57	28.58	48.8	18	Uncharacterized protein OS=Zea mays PE=4 SV=1	MAIZE
tr|B6SJ08|B6SJ08_MAIZE	0.7401	5.57	12.66	55.6	9	60S ribosomal protein L18 OS=Zea mays PE=2 SV=1	MAIZE
tr|K7U772|K7U772_MAIZE	0.739781	2.3	2.36	7.7	2	Glutamyl-tRNA(Gln) amidotransferase subunit B, chloroplastic/mitochondrial OS=Zea mays GN=GATB PE=3 SV=1	MAIZE
tr|A0A1D6PZP0|A0A1D6PZP0_MAIZE	0.738681	2	2.01	16.7	1	Uncharacterized protein OS=Zea mays PE=4 SV=1	MAIZE
tr|B4FEN4|B4FEN4_MAIZE	0.737406	1.62	7.85	32.5	4	Uncharacterized protein OS=Zea mays PE=2 SV=1	MAIZE
tr|B6T2K5|B6T2K5_MAIZE	0.73715	1.38	5.28	32.5	3	60S ribosomal protein L35 OS=Zea mays PE=2 SV=1	MAIZE
tr|B6U471|B6U471_MAIZE	0.735463	15.41	15.47	56.7	34	Ribonucleoprotein A OS=Zea mays PE=2 SV=1	MAIZE
tr|A0A1D6DRN3|A0A1D6DRN3_MAIZE	0.735281	9.83	11.53	32.2	7	Uncharacterized protein OS=Zea mays PE=4 SV=1	MAIZE
tr|A0A1D6L6F4|A0A1D6L6F4_MAIZE	0.734494	4	4	6.8	3	Uncharacterized protein OS=Zea mays PE=4 SV=1	MAIZE
tr|B4FA42|B4FA42_MAIZE	0.734437	2	2.01	7.7	1	Uncharacterized protein OS=Zea mays PE=2 SV=1	MAIZE
tr|A0A1D6J0F8|A0A1D6J0F8_MAIZE	0.7333	2	2	9.1	1	Uncharacterized protein OS=Zea mays PE=4 SV=1	MAIZE
sp|P08527|RR14_MAIZE	0.731719	5.8	5.89	31.1	3	30S ribosomal protein S14, chloroplastic OS=Zea mays GN=rps14 PE=3 SV=2	MAIZE
tr|B4FQE2|B4FQE2_MAIZE	0.730712	2	2	12.5	1	Nitrilase 4 isoform 1 OS=Zea mays GN=ZEAMMB73_263703 PE=2 SV=1	MAIZE
tr|A0A1D6HW15|A0A1D6HW15_MAIZE	0.728431	12.55	12.71	33.3	7	Uncharacterized protein OS=Zea mays PE=4 SV=1	MAIZE
tr|A0A1D6FIQ9|A0A1D6FIQ9_MAIZE	0.728213	2	2	8.4	1	Uncharacterized protein OS=Zea mays PE=4 SV=1	MAIZE
tr|C0P6F6|C0P6F6_MAIZE	0.726613	2.02	2.03	4.5	1	Uncharacterized protein OS=Zea mays GN=ZEAMMB73_169809 PE=2 SV=1	MAIZE
tr|C4JBF5|C4JBF5_MAIZE	0.723381	22.19	22.41	77.4	14	60S ribosomal protein L9, mRNA OS=Zea mays GN=ZEAMMB73_740240 PE=2 SV=1	MAIZE
sp|Q41738|THI41_MAIZE	0.722562	2	10.06	30.5	21	Thiamine thiazole synthase 1, chloroplastic OS=Zea mays GN=THI1-1 PE=2 SV=1	MAIZE
tr|B4FY31|B4FY31_MAIZE	0.722381	8	8	23.4	6	Uncharacterized protein OS=Zea mays PE=2 SV=1	MAIZE
tr|K7THT7|K7THT7_MAIZE	0.722013	2	2.05	4.2	1	Putative DEAD-box ATP-dependent RNA helicase family protein OS=Zea mays GN=ZEAMMB73_739342 PE=4 SV=1	MAIZE
tr|B6SJU8|B6SJU8_MAIZE	0.7215	3.14	3.27	19.1	2	Ribosomal protein L15 OS=Zea mays PE=2 SV=1	MAIZE
tr|B4FK28|B4FK28_MAIZE	0.7205	5.19	5.29	15.1	3	Uncharacterized protein OS=Zea mays PE=2 SV=1	MAIZE
tr|C0PGB5|C0PGB5_MAIZE	0.717475	1.77	8.46	11.1	4	Pyruvate kinase OS=Zea mays PE=2 SV=1	MAIZE
sp|P05348|RBS_MAIZE	0.715206	27.64	27.7	79.4	54	Ribulose bisphosphate carboxylase small chain, chloroplastic OS=Zea mays GN=RBCS PE=1 SV=1	MAIZE
tr|A0A1D6H923|A0A1D6H923_MAIZE	0.714019	16.54	16.56	34.1	8	Uncharacterized protein OS=Zea mays PE=4 SV=1	MAIZE
tr|A0A1D6HN00|A0A1D6HN00_MAIZE	0.712237	2.02	2.02	22.9	1	Uncharacterized protein OS=Zea mays PE=4 SV=1	MAIZE
tr|A0A1D6E965|A0A1D6E965_MAIZE	0.710394	40.75	42.78	68.5	80	Uncharacterized protein OS=Zea mays PE=4 SV=1	MAIZE
tr|A0A1D6QS83|A0A1D6QS83_MAIZE	0.707888	2	2	6.4	1	Uncharacterized protein OS=Zea mays PE=4 SV=1	MAIZE
tr|Q4FZ48|Q4FZ48_MAIZE	0.707606	2.97	3.08	39.7	2	Cysteine proteinase inhibitor OS=Zea mays GN=cc9 PE=2 SV=1	MAIZE
tr|C0P5P9|C0P5P9_MAIZE	0.700044	4	14.57	33.3	9	Glycylpeptide N-tetradecanoyltransferase OS=Zea mays GN=ZEAMMB73_537819 PE=2 SV=1	MAIZE
tr|O24574|O24574_MAIZE	0.696412	11.43	25.97	79.4	52	Ribulose bisphosphate carboxylase small chain OS=Zea mays PE=2 SV=1	MAIZE
tr|B4F8L7|B4F8L7_MAIZE	0.696238	26.61	37.38	54.8	33	Glyceraldehyde-3-phosphate dehydrogenase OS=Zea mays PE=2 SV=1	MAIZE
tr|B4FCT5|B4FCT5_MAIZE	0.692725	4	4.17	18.1	7	Uncharacterized protein OS=Zea mays PE=2 SV=1	MAIZE
tr|A0A1D6PP97|A0A1D6PP97_MAIZE	0.691331	4	4.02	12.4	2	Uncharacterized protein OS=Zea mays PE=4 SV=1	MAIZE
tr|B6SIT5|B6SIT5_MAIZE	0.6876	2	8.6	62.8	7	60S acidic ribosomal protein P2A OS=Zea mays PE=2 SV=1	MAIZE
tr|A0A1D6NVZ7|A0A1D6NVZ7_MAIZE	0.687131	53.64	53.68	60.7	54	Uncharacterized protein OS=Zea mays PE=4 SV=1	MAIZE
tr|C4J030|C4J030_MAIZE	0.685563	48.85	48.84	72.8	42	Uncharacterized protein OS=Zea mays PE=2 SV=1	MAIZE
tr|B8A390|B8A390_MAIZE	0.6845	6.49	6.59	10.5	4	Uncharacterized protein OS=Zea mays GN=ZEAMMB73_037805 PE=2 SV=1	MAIZE
tr|K7U051|K7U051_MAIZE	0.683969	2.01	2.01	8.6	1	Gibberellin receptor GID1L2 OS=Zea mays GN=ZEAMMB73_437127 PE=4 SV=1	MAIZE
tr|B6TNU0|B6TNU0_MAIZE	0.6811	1.42	8.29	16.8	4	Eukaryotic translation initiation factor 2 gamma subunit OS=Zea mays PE=2 SV=1	MAIZE
sp|Q41785|TBB8_MAIZE	0.678837	12.5	12.53	23.6	8	Tubulin beta-8 chain OS=Zea mays GN=TUBB8 PE=2 SV=1	MAIZE
tr|B4FD17|B4FD17_MAIZE	0.677394	2	19.14	32.2	13	Dihydrolipoamide acetyltransferase component of pyruvate dehydrogenase complex OS=Zea mays PE=2 SV=1	MAIZE
tr|B6SI77|B6SI77_MAIZE	0.674244	2	6.52	51.6	6	Uncharacterized protein OS=Zea mays PE=2 SV=1	MAIZE
tr|B8A212|B8A212_MAIZE	0.672444	4	4	21.4	2	Uncharacterized protein OS=Zea mays GN=ZEAMMB73_091206 PE=2 SV=1	MAIZE
tr|B6SWK9|B6SWK9_MAIZE	0.667756	2.03	4.01	7.2	2	Auxin-induced beta-glucosidase OS=Zea mays GN=ZEAMMB73_956021 PE=2 SV=1	MAIZE
tr|A0A1D6MFW6|A0A1D6MFW6_MAIZE	0.66645	4	4.01	13.5	2	Uncharacterized protein OS=Zea mays PE=4 SV=1	MAIZE
tr|A0A1D6HNJ8|A0A1D6HNJ8_MAIZE	0.663094	2.01	2.01	17.6	2	Uncharacterized protein OS=Zea mays PE=4 SV=1	MAIZE
tr|A0A1D6N681|A0A1D6N681_MAIZE	0.659756	2.43	11.7	32.9	8	Uncharacterized protein OS=Zea mays PE=4 SV=1	MAIZE
tr|A0A1D6PHG2|A0A1D6PHG2_MAIZE	0.654331	2	2	3.9	1	Uncharacterized protein OS=Zea mays PE=4 SV=1	MAIZE
tr|B4FJN0|B4FJN0_MAIZE	0.654025	2.01	2.92	8.3	2	RIP1 OS=Zea mays PE=2 SV=1	MAIZE
tr|B6TLC8|B6TLC8_MAIZE	0.652825	2	2.02	9.1	2	Uncharacterized protein OS=Zea mays GN=ZEAMMB73_619931 PE=2 SV=1	MAIZE
tr|A0A1D6FA16|A0A1D6FA16_MAIZE	0.649525	2	4.01	22.6	2	Uncharacterized protein OS=Zea mays PE=4 SV=1	MAIZE
tr|A0A1D6GLR4|A0A1D6GLR4_MAIZE	0.635012	2	2	5.4	1	Uncharacterized protein OS=Zea mays PE=4 SV=1	MAIZE
tr|A0A1D6JXL4|A0A1D6JXL4_MAIZE	0.6313	2.01	2.09	14.3	2	Uncharacterized protein OS=Zea mays PE=4 SV=1	MAIZE
tr|A0A096RZN2|A0A096RZN2_MAIZE	0.6292	44.16	44.26	66.1	28	Uncharacterized protein OS=Zea mays PE=4 SV=1	MAIZE
tr|A0A1D6HQA8|A0A1D6HQA8_MAIZE	0.623419	2	2	12.1	1	Uncharacterized protein OS=Zea mays PE=4 SV=1	MAIZE
tr|A0A1D6GEZ5|A0A1D6GEZ5_MAIZE	0.615413	5.09	5.2	10.3	3	Uncharacterized protein OS=Zea mays PE=4 SV=1	MAIZE
sp|Q9ZT00|RCA_MAIZE	0.608912	35.5	36.55	64.4	42	Ribulose bisphosphate carboxylase/oxygenase activase, chloroplastic OS=Zea mays GN=RCA1 PE=2 SV=3	MAIZE
tr|B4F8X5|B4F8X5_MAIZE	0.599363	2	5.92	8.4	4	Uncharacterized protein OS=Zea mays PE=2 SV=1	MAIZE
tr|B4F8I2|B4F8I2_MAIZE	0.592369	2	2	5	1	Uncharacterized protein OS=Zea mays PE=2 SV=1	MAIZE
tr|A0A1D6J4Q0|A0A1D6J4Q0_MAIZE	0.574363	6	6	30.3	6	Uncharacterized protein OS=Zea mays PE=4 SV=1	MAIZE
tr|A0A096TUU6|A0A096TUU6_MAIZE	0.557519	66.37	66.55	63.4	206	Uncharacterized protein OS=Zea mays PE=4 SV=1	MAIZE
tr|C0P6F8|C0P6F8_MAIZE	0.548206	57.56	57.53	44.1	47	Sucrose synthase OS=Zea mays GN=ZEAMMB73_713004 PE=2 SV=1	MAIZE
tr|A0A1D6HZB6|A0A1D6HZB6_MAIZE	0.52055	2.01	2.04	10.4	1	Uncharacterized protein OS=Zea mays PE=4 SV=1	MAIZE
tr|B6SUM0|B6SUM0_MAIZE	0.518406	1.35	1.51	16.5	1	Vacuolar protein sorting-associated protein 29 OS=Zea mays GN=ZEAMMB73_691667 PE=2 SV=1	MAIZE
tr|A0A1D6GZH5|A0A1D6GZH5_MAIZE	0.464012	2.95	3.1	10.5	2	Uncharacterized protein OS=Zea mays PE=4 SV=1	MAIZE
tr|B4FTR7|B4FTR7_MAIZE	0.448975	2.02	2.02	10.5	2	Tab2 protein OS=Zea mays PE=2 SV=1	MAIZE
Unused: The reliability score of the protein identification was accumulated by the map of the peptide segments that did not have a higher score. If a map has been identified as a peptide sequence of other proteins, it will not be included in the unused score. That is, the unique peptide segment must be able to perform a fractional calculation Total: Sum of all the test scores added together gener…
