# Supplementary material for: iTRAQ-Based Proteomic Analysis Reveals Several Strategies to Cope with Drought Stress in Maize Seedlings
Source: Int J Mol Sci. 2019 Nov 26;20(23):5956. doi: 10.3390/ijms20235956 (PMC6928945; doi:10.3390/ijms20235956)
Supplement: Supplementary file 1 [file ijms-20-05956-s001.zip › Table S4 KEGG.xlsx]

## Sheet: kegg
Pathway Name	途径名称	Pathway ID	Pvalue	Pvalue_adjusted	Genes	Count	Pop Hit	List_Total	Background Genes	URL
Photosynthesis	光合作用	zma00195	4.06e-08	1.22e-06	GRMZM2G016066|1.36818125;Zm.78120|1.30215625;psaA|0.76561875;LOC100285458|1.40439375;psbH|1.39320625;LOC100284847|1.3451375;IDP808|1.33465625;LOC100283643|1.45836875	8	99	36	6613	http://www.kegg.jp/kegg-bin/show_pathway?zma00195/zma:100283327%09red/zma:100281679%09red/zma:845195%09blue/zma:100285458%09red/zma:845205%09red/zma:100284847%09red/zma:100194249%09red/zma:100283643%09red
Thiamine metabolism	硫胺素代谢	zma00730	0.0736	0.731	THI1-1|0.7225625	1	14	36	6613	http://www.kegg.jp/kegg-bin/show_pathway?zma00730/zma:542714%09blue
Metabolic pathways	代谢途径	zma01100	0.12	0.731	AY110562|1.3718125;Zm.84503|0.54820625;GRMZM2G016066|1.36818125;RBCS|0.71520625;Zm.6988|0.6962375;Zm.78120|1.30215625;PER42|1.357525;psaA|0.76561875;LOC100285458|1.40439375;LOC100384355|1.324725;psbH|1.39320625;LOC100284847|1.3451375;IDP808|1.33465625;LOC100274307|0.7655375;THI1-1|0.7225625;LOC100285479|1.4398125;NIT2|0.7307125;Zm.5190|0.717475	18	2584	36	6613	http://www.kegg.jp/kegg-bin/show_pathway?zma01100/zma:100193626%09red/zma:542247%09blue/zma:100283327%09red/zma:542212%09blue/zma:542290%09blue/zma:100281679%09red/zma:100101533%09red/zma:845195%09blue/zma:100285458%09red/zma:100384355%09red/zma:845205%09red/zma:100284847%09red/zma:100194249%09red/zma:100274307%09blue/zma:542714%09blue/zma:103636258%09red/zma:542093%09blue/zma:606466%09blue
Carbon fixation in photosynthetic organisms	碳固定在光合生物中	zma00710	0.125	0.731	RBCS|0.71520625;Zm.6988|0.6962375	2	113	36	6613	http://www.kegg.jp/kegg-bin/show_pathway?zma00710/zma:542212%09blue/zma:542290%09blue
Ribosome	核糖体	zma03010	0.137	0.731	rps14|0.73171875;pco085865|0.7401;rps3|0.7672125;GRMZM2G010257|0.6876;AC206642.4_FG001|0.73715	5	506	36	6613	http://www.kegg.jp/kegg-bin/show_pathway?zma03010/zma:845229%09blue/zma:100192878%09blue/zma:845237%09blue/zma:542338%09blue/zma:100282013%09blue
Nitrogen metabolism	氮代谢	zma00910	0.235	0.731	LOC100281456|0.6292	1	49	36	6613	http://www.kegg.jp/kegg-bin/show_pathway?zma00910/zma:100275493%09blue
Oxidative phosphorylation	氧化磷酸化	zma00190	0.238	0.731	LOC100384355|1.324725;Zm.83770|0.6845	2	171	36	6613	http://www.kegg.jp/kegg-bin/show_pathway?zma00190/zma:100384355%09red/zma:100280334%09blue
alpha-Linolenic acid metabolism	α-亚麻酸代谢	zma00592	0.26	0.731	LOC100274307|0.7655375	1	55	36	6613	http://www.kegg.jp/kegg-bin/show_pathway?zma00592/zma:100274307%09blue
Ubiquinone and other terpenoid-quinone biosynthesis	泛醌和其他萜类醌生物合成	zma00130	0.264	0.731	LOC100285479|1.4398125	1	56	36	6613	http://www.kegg.jp/kegg-bin/show_pathway?zma00130/zma:103636258%09red
Cyanoamino acid metabolism	氰氨基酸代谢	zma00460	0.264	0.731	NIT2|0.7307125	1	56	36	6613	http://www.kegg.jp/kegg-bin/show_pathway?zma00460/zma:542093%09blue
Protein export	蛋白质出口	zma03060	0.334	0.731	LOC100280873|1.3185375	1	74	36	6613	http://www.kegg.jp/kegg-bin/show_pathway?zma03060/zma:100280873%09red
Carbon metabolism	碳代谢	zma01200	0.335	0.731	RBCS|0.71520625;Zm.6988|0.6962375;Zm.5190|0.717475	3	375	36	6613	http://www.kegg.jp/kegg-bin/show_pathway?zma01200/zma:542212%09blue/zma:542290%09blue/zma:606466%09blue
Arginine and proline metabolism	精氨酸和脯氨酸代谢	zma00330	0.352	0.731	AY110562|1.3718125	1	79	36	6613	http://www.kegg.jp/kegg-bin/show_pathway?zma00330/zma:100193626%09red
Starch and sucrose metabolism	淀粉和蔗糖代谢	zma00500	0.393	0.731	Zm.84503|0.54820625;LOC100191471|0.5993625	2	248	36	6613	http://www.kegg.jp/kegg-bin/show_pathway?zma00500/zma:542247%09blue/zma:100191471%09blue
Proteasome	蛋白酶体	zma03050	0.417	0.731	LOC100272940|1.4294875	1	98	36	6613	http://www.kegg.jp/kegg-bin/show_pathway?zma03050/zma:100272940%09red
Spliceosome	剪接	zma03040	0.434	0.731	LOC100501536|1.4112625;LOC100284147|1.3158875	2	269	36	6613	http://www.kegg.jp/kegg-bin/show_pathway?zma03040/zma:100501536%09red/zma:100284147%09red
Endocytosis	胞吞作用	zma04144	0.436	0.731	LOC100501536|1.4112625;LOC100281359|0.51840625	2	270	36	6613	http://www.kegg.jp/kegg-bin/show_pathway?zma04144/zma:100501536%09red/zma:100281359%09blue
Glyoxylate and dicarboxylate metabolism	乙醛酸和二羧酸代谢	zma00630	0.457	0.731	RBCS|0.71520625	1	111	36	6613	http://www.kegg.jp/kegg-bin/show_pathway?zma00630/zma:542212%09blue
Peroxisome	过氧化物酶体	zma04146	0.487	0.731	SODCC.2|1.48615	1	121	36	6613	http://www.kegg.jp/kegg-bin/show_pathway?zma04146/zma:103639134%09red
Pyruvate metabolism	丙酮酸代谢	zma00620	0.498	0.731	Zm.5190|0.717475	1	125	36	6613	http://www.kegg.jp/kegg-bin/show_pathway?zma00620/zma:606466%09blue
Protein processing in endoplasmic reticulum	蛋白质在内质网中的加工	zma04141	0.524	0.731	LOC100501536|1.4112625;LOC100280873|1.3185375	2	319	36	6613	http://www.kegg.jp/kegg-bin/show_pathway?zma04141/zma:100501536%09red/zma:100280873%09red
Glutathione metabolism	谷胱甘肽代谢	zma00480	0.538	0.731	GRMZM2G416632|1.35623125	1	140	36	6613	http://www.kegg.jp/kegg-bin/show_pathway?zma00480/zma:541845%09red
Phagosome	吞噬	zma04145	0.561	0.731	LOC100280873|1.3185375	1	149	36	6613	http://www.kegg.jp/kegg-bin/show_pathway?zma04145/zma:100280873%09red
mRNA surveillance pathway	mRNA监视通路	zma03015	0.629	0.786	pco066270|0.7205	1	179	36	6613	http://www.kegg.jp/kegg-bin/show_pathway?zma03015/zma:100216861%09blue
Glycolysis / Gluconeogenesis	糖酵解/糖异生	zma00010	0.661	0.793	Zm.5190|0.717475	1	195	36	6613	http://www.kegg.jp/kegg-bin/show_pathway?zma00010/zma:606466%09blue
Purine metabolism	嘌呤代谢	zma00230	0.718	0.803	Zm.5190|0.717475	1	228	36	6613	http://www.kegg.jp/kegg-bin/show_pathway?zma00230/zma:606466%09blue
Phenylpropanoid biosynthesis	苯丙素生物合成	zma00940	0.724	0.803	PER42|1.357525	1	232	36	6613	http://www.kegg.jp/kegg-bin/show_pathway?zma00940/zma:100101533%09red
RNA transport	RNA运输	zma03013	0.75	0.803	LOC100383287|0.6811	1	249	36	6613	http://www.kegg.jp/kegg-bin/show_pathway?zma03013/zma:100383287%09blue
Biosynthesis of amino acids	氨基酸的生物合成	zma01230	0.876	0.907	Zm.5190|0.717475	1	372	36	6613	http://www.kegg.jp/kegg-bin/show_pathway?zma01230/zma:606466%09blue
Biosynthesis of secondary metabolites	次生代谢产物的生物合成	zma01110	0.921	0.921	PER42|1.357525;LOC100274307|0.7655375;LOC100285479|1.4398125;NIT2|0.7307125;Zm.5190|0.717475	5	1447	36	6613	http://www.kegg.jp/kegg-bin/show_pathway?zma01110/zma:100101533%09red/zma:100274307%09blue/zma:103636258%09red/zma:542093%09blue/zma:606466%09blue
